# Supplementary material for: Effects of Adherence to a Higher Protein Diet on Weight Loss, Markers of Health, and Functional Capacity in Older Women Participating in a Resistance-Based Exercise Program
Source: Nutrients. 2018 Aug 11;10(8):1070. doi: 10.3390/nu10081070 (PMC6115985; doi:10.3390/nu10081070)
Supplement: Supplementary file 1 [file nutrients-10-01070-s001.zip]

Archive with 1 entries (1 files):
- nutrients-332197-SI.xlsx
