# Supplementary material for: Effects of Adherence to a Higher Protein Diet on Weight Loss, Markers of Health, and Functional Capacity in Older Women Participating in a Resistance-Based Exercise Program
Source: Nutrients. 2018 Aug 11;10(8):1070. doi: 10.3390/nu10081070 (PMC6115985; doi:10.3390/nu10081070)
Supplement: Supplementary file 1 [file nutrients-10-01070-s001.zip › nutrients-332197-SI.xlsx]

## Sheet: Table S1
	Table S1. Serum Chemistry: Liver and Muscle Enzyme Related Variables
	Variable	Group	0	Weeks 10	14	Group (SEM)	Source	p-value
	Gamma Glutamyl	E	37.8 ± 16.5	46.9 ± 20.9	35.6 ± 10.3	40.1 ± 6.7	Group	0.37
	Transpeptidase	HC	47.6 ± 37.8	46.2 ± 41.8	43.6 ± 29.8	45.8 ± 5.7	Time	0.042
	(U/L)	HP	33.9 ± 7.1	35.4 ± 14.7	31.1 ± 9.4	33.5 ± 6.5	G x T	0.375
		Time	40.5 ± 26.0	43.0 ± 29.8	37.4 ± 20.6
	Alkaline	E	65.8 ± 20.5	74.9 ± 28.9	71.0 ± 20.0	71.2 ± 6.6	Group	0.273
	Phosphatase	HC	77.8 ± 28.7	64.9 ± 18.6	81.6 ± 27.3	78.1 ± 5.6	Time	0.256
	(U/L)	HP	63.0 ± 35.3	69.7 ± 29.1	64.8 ± 19.5	64.2 ± 6.4	G x T	0.146
		Time	69.7 ± 29.1	72.3 ± 24.2	73.3 ± 23.7
	Alanine	E	26.3 ± 3.0	27.8 ± 5.4	25.2 ± 2.6	26.4 ± 1.0	Group	0.695
	Aminotransferase	HC	26.8 ± 4.4	27.2 ± 4.8	28.1± 4.2c	27.3 ± 0.8	Time	<0.001
	(U/L)	HP	26.9 ± 3.9	28.5 ± 4.4	23.8± 2.7b	26.4 ± 1.0	G x T	<0.001
		Time	26.7 ± 3.8	27.8 ± 4.8	25.9 ± 3.8
	Aspartate	E	21.4 ± 6.3	21.0 ± 6.6	22.8 ± 5.7	21.7 ± 1.5	Group	0.109
	Aminotransferase	HC	21.3 ± 7.0	17.8 ± 5.0	17.9 ± 4.1	19.0 ± 1.2	Time	0.906
	(U/L)	HP	21.8 ± 4.5	24.4 ± 12.0	22.5 ± 8.8	22.9 ± 1.4	G x T	0.177
		Time	21.5 ± 6.0	20.8 ± 8.5	20.7 ± 6.6
	Total	E	0.39 ± 0.09	0.35 ± 0.10	0.32 ± 0.08†b	0.38 ± 0.03	Group	0.349
	Bilirubin	HC	0.42 ± 0.15	0.41 ± 0.15	0.43 ± 0.18ac	0.42 ± 0.03	Time	0.008
	(mg/dL)	HP	0.43 ± 0.13	0.39 ± 0.16	0.32 ± 0.12†b	0.36 ± 0.03	G x T	0.031
		Time	0.41 ± 0.13	0.38 ± 0.14	0.37 ± 0.15†
	Creatinine Kinase	E	67.1 ± 53.0	69.5 ± 51	72.0 ± 60	60.9 ± 6.5	Group	0.106
	(IU/L)	HC	54.3 ± 54.2	52.7 ± 39	43.2 ± 25	80.3± 14.3	Time	0.264
		HP	76.4± 56.3	118.6 ± 160	67.4 ± 45	65.9 ± 8.1	G x T	0.384
		Time	64.7 ± 54.1	77.5 ± 98	58.7± 45
	Total Protein	E	6.87 ± 0.34	7.06 ± 0.48	6.81 ± 0.39	6.93 ± 0.67	Group	0.54
	(g/dL)	HC	6.93 ± 0.93	7.03 ± 0.48	7.09 ± 0.45	7.11 ± 0.07	Time	0.09
		HP	7.19 ± 0.51	7.23 ± 0.34	6.89 ± 0.49	6.99 ± 0.10	G x T	0.114
		Time	6.99 ± 0.69	7.10 ± 0.44	6.95 ± 0.46
	Albumin	E	4.17 ± 0.26	4.26 ± 0.28	4.14 ± 0.25	4.11 ± 0.09	Group	0.721
	(g/dL)	HC	3.95 ± 0.95	4.05 ± 0.85	4.13 ± 0.84	4.18 ± 0.09	Time	0.299
		HP	4.20 ± 0.34	4.23 ± 0.30	4.06 ± 0.29	4.11 ± 0.10	G x T	0.127
		Time	4.09 ± 0.66	4.16 ± 0.59	4.11 ± 0.57
	Blood Urea	E	15.1 ± 3.6	16.1 ± 3.8	15.0 ± 3.6	16.2 ± 0.6	Group	0.495
	Nitrogen (mg/dL)	HC	16.0 ± 4.2	16.6 ± 4.0	17.2 ± 5.1	16.7± 0.6	Time	0.438
		HP	16.9 ± 4.8	17.4 ± 3.9	16.6 ± 3.7	16.0 ± 0.6	G x T	0.65
		Time	16.0 ± 4.2	16.7 ± 3.9	16.4± 4.3
	Creatinine	E	0.83 ± 0.10	0.86 ± 0.10	0.85 ± 0.12	0.86 ± 0.02	Group	0.436
	(mg/dL)	HC	0.87 ± 0.20	0.88 ± 0.15	0.94 ± 0.18†c	0.88 ± 0.02	Time	0.106
		HP	0.84 ± 0.13	0.89 ± 0.13	0.80 ± 0.13b	0.85 ± 0.02	G x T	0.006
		Time	0.85 ± 0.16	0.88 ± 0.13	0.87 ± 0.16
	BUN:Creatinine	E	18.2 ± 4.4	18.6 ± 3.7	17.8 ± 3.9	19.1 ± 0.7	Group	0.367
	Ratio	HC	19.1 ± 6.1	19.0 ± 4.2	18.5 ± 5.1	19.1 ± 0.6	Time	0.994
		HP	20.1 ± 3.5	19.7 ± 4.5	21.1 ± 5.4	19.2 ± 0.7	G x T	0.649
		Time	19.2 ± 4.9	19.1 ± 4.1	19.1 ± 5.0
	Data are expressed as means ± standard deviations for the exercise only (E, n=19), high carbohydrate (HC, n=18)) and high protein (HP, n=17) groups. General Linear Model analysis revealed overall Wilks' Lambda time (p<0.001) and group x time (p<0.001) effects for liver enzyme related variables and an overall Wilks' Lambda time (p=0.274) and group x time (p=0.122) effects for protein related varia…

## Sheet: Table S2
	Table S2. Serum Chemistry: Complete Blood Counts
	Variable	Group	0	Weeks 10	14	Group (SEM)	Source	p-value
	White Blood	E	6.38 ± 3.40	6.57 ± 3.37	6.31 ± 3.41	6.42 ± 0.54	Group	0.565
	Cells (K/µL)	HC	5.56 ± 1.73	5.21 ± 1.28	6.29 ± 2.00†	5.68 ± 0.55	Time	0.201
		HP	5.92 ± 1.24	5.59 ± 1.30	5.69 ± 1.20	5.74 ± 0.54	G x T	0.022
		Time	5.97 ± 2.31	5.80 ± 2.26	6.09 ± 236
	Red Blood	E	4.48 ± 0.34	4.49 ± 0.37	4.48 ± 0.35	4.48 ± 0.09	Group	0.895
	Cells (M/µL)	HC	4.56 ± 0.36	4.56 ± 0.43	4.47 ± 0.36	4.53 ± 0.09	Time	0.095
		HP	4.56 ± 0.47	4.49 ± 0.51	4.38 ± 0.32	4.48 ± 0.09	G x T	0.584
		Time	4.53 ± 0.39	4.51 ± 0.43	4.44 ± 0.34
	Hemoglobin	E	13.0 ± 1.10	12.99 ± 0.98	12.92 ± 1.05	12.98 ± 0.22	Group	0.832
	(g/dl)	HC	13.30 ± 0.90	13. 18 ± 1.03	13.05 ± 0.99	13.18 ± 0.23	Time	0.018
		HP	13.29 ± 1.26	13.19 ± 0.97	12.74 ± 0.78	13.07 ± 0.22	G x T	0.419
		Time	13.2 ± 1.09	13.12 ± 0.98	12.90 ± 0.94†
	Hematocrit	E	41.7 ± 3.1	42.0 ± 2.7	41.9 ± 2.9	41.8 ± 0.7	Group	0.789
	(%)	HC	42.6 ± 3.0	42.6 ± 3.5	42.0 ± 3.1	42.4 ± 0.7	Time	0.382
		HP	42.2 ± 3.7	42.0 ± 3.3	41.3 ± 2.5	41.8 ± 0.7	G x T	0.795
		Time	42.2 ± 3.2	42.2 ± 3.2	41.7 ± 2.8
	Mean Corpuscular	E	93.2 ± 6.3	93.7 ± 6.7	93.8 ± 6.6	93.6 ± 1.2	Group	0.619
	Volume (fL)	HC	93.3 ± 3.6	93.6 ± 3.3	94.2 ± 3.2	93.7 ± 1.2	Time	0.066
		HP	91.5 ± 4.7	92.4 ± 4.7	92.8 ± 4.0	92.2 ± 1.2	G x T	0.858
		Time	92.7 ± 5.0	93.2 ± 5.1	93.6 ± 4.8
	Mean Corpuscular	E	29.19 ± 2.5	29.07 ± 2.7	29.00 ± 2.5	29.09 ± 0.5	Group	0.845
	hemoglobin (pg/cell)	HC	29.17 ± 1.2	28.93 ± 1.1	29.26 ± 1.3	29.12 ± 0.5	Time	0.958
		HP	28.56 ± 1.9	28.96 ± 2.6	28.77 ± 1.3	28.77 ± 0.5	G x T	0.328
		Time	29.00 ± 1.9	29.00 ± 2.3	29.00 ± 1.8
	Mean Corpuscular	E	31.25 ± 0.7	30.97 ± 1.0	30.89 ± 0.8	31.04 ± 0.2	Group	0.971
	Hemaglobin	HC	31.26 ± 0.8	30.93 ± 0.5	31.04 ± 0.8	31.08 ± 0.2	Time	0.021
	Concentration (g/dl)	HP	31.19 ± 0.7	31.14 ± 1.4	30.72 ± 0.5	31.12 ± 0.2	G x T	0.519
		Time	31.23 ± 0.7	31.01 ± 1.0	30.88 ± 0.7†
	Data are expressed as means ± standard deviations for the exercise only (E, n=19), high carbohydrate (HC, n=18)) and high protein (HP, n=17) groups. General Linear Model analysis revealed overall Wilks' Lambda time (p<0.001) and group x time (p=0.342) effects. Greenhouse-Geisser univariate p-levels are listed for group (G), time (T) and group x time (GxT) interactions effects. † represents p<0.05…

## Sheet: Table S3
	Table S3. Serum Chemistry: Lymphocyte Percent Differentials
	Variable	Group	0	Weeks 10	14	Group (SEM)	Source	p-value
	Neutrophils	E	58.4 ± 10.2	57.8 ± 8.8	57.5 ± 9.1	57.9 ± 2.1	Group	0.328
	(%)	HC	51.5 ± 15.6	56.4 ± 7.9	52.9 ± 11.6	53.6 ± 2.2	Time	0.253
		HP	55.6 ± 8.3	55.1 ± 9.1	52.4 ± 9.4	54.4 ± 2.1	G x T	0.326
		Time	55.2 ± 11.7	56.4 ± 8.5	54.3 ± 10.1
	Lymphocytes	E	28.2 ± 10.2	29.1 ± 7.5	28.7 ± 7.0	28.7 ± 1.8	Group	0.053
	(%)	HC	34.8 ± 13.7	30.1 ± 7.5	31.6 ± 9.8	32.2 ± 1.9	Time	0.351
		HP	37.1 ± 13.3	34.8 ± 12.6	33.6 ± 7.1	35.2 ± 1.8	G x T	0.658
		Time	33.4 ± 12.8	31.4 ± 9.7	31.3 ± 8.2
	Monocytes	E	8.5 ± 2.4	8.3 ± 2.0	8.6 ± 1.6	8.5 ± 0.4	Group	0.43
	(%)	HC	9.1 ± 1.9	9.3 ± 2.0	9.4 ± 1.9	9.2 ± 0,5	Time	0.821
		HP	8.5 ± 2.0	8.8 ± 2.0	8.4 ± 1.9	8.6 ± 0.4	G x T	0.621
		Time	8.7 ± 2.1	8.8 ± 2.0	8.8 ± 1.8
	Eosinophils	E	3.68 ± 1.6	3.46 ± 1.6	3.85 ± 1.5	3.7 ± 0.3	Group	0.685
	(%)	HC	3.44 ± 2.1	3.20 ± 1.6	3.27 ± 1.6	3.30 ± 0.3	Time	0.738
		HP	3.34 ± 1.4	3.40 ± 1.4	3.16 ± 1.4	3.30 ± 0.3	G x T	0.663
		Time	3.49 ± 1.7	3.36 ± 1.5	3.43 ± 1.5
	Basophils	E	1.25 ± 0.4	1.29 ± 0.5	1.36 ± 0.7	1.30 ± 0.1	Group	0.69
	(%)	HC	1.44 ± 1.35	1.05 ± 0.4	1.02 ± 0.5	1.17 ± 0.1	Time	0.317
		HP	1.26 ± 0.3	1.14 ± 0.3	1.21 ± 0.5	1.21 ± 0.1	G x T	0.326
		Time	1.31 ± 0.8	1.17 ±0.4	1.20 ± 0.6
	Data are expressed as means ± standard deviations for the exercise only (E, n=19), high carbohydrate (HC, n=18)) and high protein (HP, n=17) groups. General Linear Model analysis revealed overall Wilks' Lambda time (p=0.394) and group x time (p=0.664) effects. Greenhouse-Geisser univariate p-levels are listed for group (G), time (T) and group x time (GxT) interactions effects.

## Sheet: Table S4
	Table S4. Sensory Organization and Limits of Stability Test Variables
	Variable	Group	Weeks		14	Source	p-value
			0	10
	Composite Score	E	75.2 ± 5.5	76.2 ± 4.9	77.7 ± 5.9	Group	0.645
		HC	75.6 ± 5.1	76.5 ± 6.4	77.9 ± 4.8	Time	0.003
		HP	74.5 ± 5.1	75.4 ± 3.3	76.1 ± 4.1	G x T	0.97
		Time	75.1 ± 5.2	76.0 ± 4.9	77.2 ± 4.9†
	Limits of Stability Reaction Time (sec)	E	0.88 ± .18	0.89 ± .22	0.94 ± .19	Group	0.793
		HC	0.93 ± .26	0.90 ± .36	0.87 ± .29	Time	0.89
		HP	0.95 ± .16	0.92 ± .24	0.93 ± .18	G x T	0.745
		Time	0.92 ± .20	0.90 ± .27	0.91 ± .22
	Movement Velocity (degrees/sec)	E	3.9 ± .77	3.5 ± 1.2	3.5 ± 1.2	Group	0.413
		HC	3.8 ± 1.4	4.3 ± 1.6	3.7 ± 1.1	Time	0.668
		HP	3.5 ± .96	3.5 ± .95	3.6 ± 1.3	G x T	0.275
		Time	3.7 ± 1.0	3.8 ± 1.3	3.6 ± 1.2
	Endpoint Excursion (% of max LOS distance)	E	71.7 ± 15.9	68.3 ± 16.9	69.7 ± 13.8	Group	0.412
		HC	76.0 ± 14.9	69.0 ± 11.7	70.1 ± 12.1	Time	0.271
		HP	73.2 ± 12.5	73.4 ± 12.5	77.0 ± 11.9	G x T	0.451
		Time	73.6 ± 14.4	70.2 ± 13.7	72.3 ± 12.6
	Maximum Excursion (max distance)	E	89.3 ± 11.1	86.2 ± 14.9	85.4 ± 11.6	Group	0.454
		HC	90.8 ± 12.1	86.4 ± 10.9	86.3 ± 9.9	Time	0.386
		HP	89.9 ± 14.9	90.9 ± 12.8	90.9 ± 9.9	G x T	0.744
		Time	90.0 ± 12.7	87.8 ± 12.9	87.5 ± 10.5
	Directional Control	E	73.3 ± 10.6	74.3 ± 8.1	73.7 ± 9.5	Group	0.812
		HC	73.2 ± 10.3	71.2 ± 10.4	73.0 ± 7.2	Time	0.493
		HP	71.4 ± 12.3	73.7 ± 6.4	76.2 ± 8.1	G x T	0.536
		Time	72.6 ± 11.1	73.1 ± 8.3	74.3 ± 8.3
	Data are expressed as means ± standard deviations for the exercise only (E, n=19), high carbohydrate (HC, n=18)) and high protein (HP, n=17) groups. General Linear Model analysis revealed overall Wilks' Lambda time (p=0.023) and group x time (p=0.850) effects. Greenhouse-Geisser univariate p-levels are listed for group (G), time (T) and group x time (GxT) interactions effects. † represents p<0.05…

## Sheet: Table S5
	Table S5. Functional Balance Testing Parameters
		Variable	Group	0	Weeks 10	14	Source	p-value
	Step Up and Over Function	Lift Up Index	E	36.0 ± 6.5	35.6 ± 7.5	37.5 ± 7.2	Group	0.381
		Left Leg	HC	34.1 ± 7.6	37.1 ± 7.3	37.4 ± 7.5	Time	0.008
		(% of body weight)	HP	32.7 ± 7.8	32.8 ± 8.6	34.7 ± 8.7	G x T	0.361
			Time	34.3 ± 7.3	35.2 ± 7.8	36.5 ± 7.8†
		Lift Up Index	E	39.3 ± 7.8	39.1 ± 7.2	39.2 ± 9.2	Group	0.834
		Right Leg	HC	38.2 ± 6.4	38.2 ± 9.4	39.8 ± 5.9	Time	0.802
		(% of body weight)	HP	37.7 ± 8.5	38.0 ± 8.3	37.8 ± 8.5	G x T	0.918
			Time	38.4 ± 7.6	38.4 ± 8.3	38.9 ± 7.9
		Movement Time	E	1.8 ± .32	1.7 ± .25	1.5 ± .12	Group	0.78
		Left Leg	HC	1.6 ± .27	1.6 ± .34	1.6 ± .34	Time	0.02
		(sec)	HP	1.7 ± .33	1.6 ± .36	1.6 ± .35	G x T	0.38
			Time	1.7 ± .31	1.6 ± .32†	1.6 ± .27†
		Movement Time	E	1.6 ± .25	1.6 ± .25	1.6 ± .22	Group	0.968
		Right Leg	HC	1.7 ± .32	1.6 ± .25	1.6 ± .29	Time	0.093
		(sec)	HP	1.6 ± .26	1.6 ± .31	1.6 ± .34	G x T	0.937
			Time	1.6 ± .28	1.6 ± .27	1.6 ± .28
		Left Lift	E	49.4 ± 19.9	49.4 ± 18.4	49.4 ± 17.8	Group	0.53
		Impact Index	HC	54.1 ± 16.3	59.6 ± 13.5	52.3 ± 10.8	Time	0.233
		(% of body weight)	HP	52.1 ± 20.4	51.2 ± 18.2	51.0 ± 17.7	G x T	0.212
			Time	51.9 ± 18.9	53.4 ± 16.7	50.9 ± 15.4
		Right Lift	E	45.4 ± 17.3	45.8 ± 17.7	43.8 ± 18.8	Group	0.211
		Impact Index	HC	51.5 ± 13.3	55.1 ± 14.9	52.5 ± 16.8	Time	0.548
		(% of body weight)	HP	52.5 ± 21.2	53.2 ± 16.7	53.4 ± 15.4	G x T	0.853
			Time	49.8 ± 17.3	51.4 ± 16.4	49.9 ± 17.0
	Sit to Stand Function	Weight Transfer	E	0.41 ± .20	0.48 ± .21	0.46 ± .20	Group	0.118
		(sec)	HC	0.37 ± .21	0.35 ± .13	0.35 ± .12	Time	0.706
			HP	0.37 ±.11	0.37 ± .15	0.39 ± .17	G x T	0.591
			Time	0.38 ± .23	0.40 ± .25	0.40 ± .24
		Rising Index	E	14.2 ± 3.9	15.6 ± 4.6	15.2 ± 3.8	Group	0.972
		(% body weight)	HC	14.1 ± 3.1	15.3 ± 3.6	15.4 ± 3.5	Time	0.001
			HP	13.8 ± 2.9	15.5 ± 3.6	14.9 ± 3.6	G x T	0.97
			Time	14.0 ± 3.3	15.5 ± 3.9†	15.2 ± 3.6†
		Center of Gravity Sway Velocity	E	4.3 ± 1.3	3.8 ± 1.1	3.8 ± 1.1	Group	0.337
		(degrees/sec)	HC	4.4 ± 1.4	4.5 ± 1.0	4.5 ± .82	Time	0.116
			HP	4.3 ± .90	4.2 ± .99	3.9 ± .98	G x T	0.152
			Time	4.3 ± 1.2	4.2 ± 1.0	4.1 ± .97
		Left/Right	E	-.11 ± 12.4	1.3 ± 9.3	.11 ± 8.9	Group	0.733
		Weight Symmetry	HC	-4.5 ± 12.7	5.2 ± 13.3	-.50 ± 13.3	Time	0.025
		(%)	HP	-2.6 ± 9.2	-.12 ± 10.9	-2.5 ± 8.5	G x T	0.289
			Time	-2.4 ± 11	2.1 ± 11.2†	-0.95 ± 10.2†
	Data are expressed as means ± standard deviations for the exercise only (E, n=19), high carbohydrate (HC, n=18)) and high protein (HP, n=17) groups. General Linear Model analysis revealed overall Wilks' Lambda time (p=0.018) and group x time (p=0.690) effects for sit up and over function tests and an overall Wilks' Lambda time (p<0.001) and group x time (p=0.745) effects for sit to stand function…
